# Supplementary material for: Overall Survival of Patients with Myxofibrosarcomas: An Epidemiological Study
Source: Cancers (Basel). 2022 Feb 22;14(5):1102. doi: 10.3390/cancers14051102 (PMC8909833; doi:10.3390/cancers14051102)
Supplement: Supplementary file 1 [file cancers-14-01102-s001.zip]

Archive with 1 entries (1 files):
- cancers-1589330-supplementary.pdf
